# Supplementary material for: Molecular determinants of complexin clamping and activation function
Source: eLife. 2022 Apr 20;11:e71938. doi: 10.7554/eLife.71938 (PMC9020821; doi:10.7554/eLife.71938)
Supplement: Source data 1. [file elife-71938-data1.zip]

Archive with 14 entries (14 files):
- Bera et al_Figure 1 Supplement 3_Source Gel 2_Labelled.tif
- __MACOSX/._Bera et al_Figure 1 Supplement 3_Source Gel 2_Labelled.tif
- Bera et al_Figure 1 Supplement 3_Source Gel 1.tif
- __MACOSX/._Bera et al_Figure 1 Supplement 3_Source Gel 1.tif
- Bera et al_Figure 1 Supplement 3_Source Gel 1_Labelled.tif
- __MACOSX/._Bera et al_Figure 1 Supplement 3_Source Gel 1_Labelled.tif
- Bera et al_Figure 1 Supplement 1_Source Gel 2.tif
- __MACOSX/._Bera et al_Figure 1 Supplement 1_Source Gel 2.tif
- Bera et al_Figure 1 Supplement 1_Source Gel 2-Labelled.tif
- __MACOSX/._Bera et al_Figure 1 Supplement 1_Source Gel 2-Labelled.tif
- Bera et al_Figure 1 Supplement 1_Source Gel 1.tif
- __MACOSX/._Bera et al_Figure 1 Supplement 1_Source Gel 1.tif
- Bera et al_Figure 1 Supplement 1_Source Gel 1-Labelled.tif
- __MACOSX/._Bera et al_Figure 1 Supplement 1_Source Gel 1-Labelled.tif
